# Supplementary material for: Exome reanalysis and proteomic profiling identified TRIP4 as a novel cause of cerebellar hypoplasia and spinal muscular atrophy (PCH1)
Source: Eur J Hum Genet. 2021 Jun 1;29(9):1348–53. doi: 10.1038/s41431-021-00851-8 (PMC8440675; doi:10.1038/s41431-021-00851-8)
Supplement: Supplementary file 2 — Supplementary Table [file 41431_2021_851_MOESM2_ESM.xlsx]

## Sheet: Sheet1
Supplementary table: List of all significant regulated proteins starting with upregulated proteins (ratios 2 – 276) proceeding with downregulated proteins (ratios 0.06 – 0.5). The number of peptides correspond to the number of identified unique peptides per protein.
Accessions	Descriptions	Peptides	Ratio	pValue
Q13404	Ubiquitin-conjugating enzyme E2 variant 1	3	276.81	0
P43121	Cell surface glycoprotein MUC18	6	20.64	0
O00425	Insulin-like growth factor 2 mRNA-binding protein 3	12	18.84	0
O60828	Polyglutamine-binding protein 1	4	11.33	0
Q15437	Protein transport protein Sec23B	6	10.62	0
Q96DE0	U8 snoRNA-decapping enzyme	3	8.69	0.01
P62879	Guanine nucleotide-binding protein G(I)/G(S)/G(T) subunit beta-2	4	8.11	0
Q9UHI6	Probable ATP-dependent RNA helicase DDX20	8	6.55	0
Q3ZAQ7	Vacuolar ATPase assembly integral membrane protein VMA21	2	6.14	0
P49006	MARCKS-related protein	4	6.08	0.005
Q9BQE3	Tubulin alpha-1C chain	2	6	0
Q71RC2	La-related protein 4	6	5.8	0.025
Q9NS69	Mitochondrial import receptor subunit TOM22 homolog	4	5.61	0
O75832	26S proteasome non-ATPase regulatory subunit 10	7	5.59	0.002
P20742	Pregnancy zone protein	2	5.33	0.04
Q9BU89	Deoxyhypusine hydroxylase	8	5.1	0.003
Q5SRE5	Nucleoporin NUP188 homolog	14	5.1	0
Q13636	Ras-related protein Rab-31	5	4.94	0.005
Q12789	General transcription factor 3C polypeptide 1	14	4.92	0.008
Q9BQ95	Evolutionarily conserved signaling intermediate in Toll pathway, mitochondrial	5	4.58	0
P52292	Importin subunit alpha-1	9	4.51	0.043
Q9Y3I1	F-box only protein 7	5	4.36	0.002
O95376	E3 ubiquitin-protein ligase ARIH2	5	4.33	0.045
Q8WUP2	Filamin-binding LIM protein 1	7	4.28	0.001
Q9UHD1	Cysteine and histidine-rich domain-containing protein 1	7	4.26	0.002
Q9NYP7	Elongation of very long chain fatty acids protein 5	2	4.2	0.01
Q9HCS7	Pre-mRNA-splicing factor SYF1	11	4.17	0.006
P02765	Alpha-2-HS-glycoprotein	3	4.16	0.041
Q9H2U1	ATP-dependent RNA helicase DHX36	10	4.15	0.014
Q14669	E3 ubiquitin-protein ligase TRIP12	25	4.11	0.031
P22392	Nucleoside diphosphate kinase B	2	4.1	0.008
Q13573	SNW domain-containing protein 1	12	4.07	0
Q8WX92	Negative elongation factor B	10	3.76	0.013
Q6ZW31	Rho GTPase-activating protein SYDE1	6	3.71	0.013
Q9NP97	Dynein light chain roadblock-type 1	2	3.69	0.002
P05783	Keratin, type I cytoskeletal 18	11	3.67	0.001
P62873	Guanine nucleotide-binding protein G(I)/G(S)/G(T) subunit beta-1	5	3.67	0.001
P63173	60S ribosomal protein L38	6	3.66	0
Q9UBP6	tRNA (guanine-N(7)-)-methyltransferase	5	3.55	0.031
P35244	Replication protein A 14 kDa subunit	4	3.52	0.023
Q9BY77	Polymerase delta-interacting protein 3	8	3.44	0.001
P61513	60S ribosomal protein L37a	5	3.43	0.021
Q9Y3B4	Splicing factor 3B subunit 6	3	3.41	0
Q9NZI8	Insulin-like growth factor 2 mRNA-binding protein 1	8	3.38	0.006
O15160	DNA-directed RNA polymerases I and III subunit RPAC1	6	3.32	0
P63220	40S ribosomal protein S21	8	3.31	0
P02768	Serum albumin	22	3.25	0.046
Q8IXT5	RNA-binding protein 12B	8	3.24	0
P02511	Alpha-crystallin B chain	12	3.14	0.002
P26358	DNA (cytosine-5)-methyltransferase 1	21	3.14	0.035
Q9NYY8	FAST kinase domain-containing protein 2, mitochondrial	5	3.07	0.01
P21291	Cysteine and glycine-rich protein 1	9	3.06	0
Q9UMY1	Nucleolar protein 7	4	2.98	0.004
Q8N556	Actin filament-associated protein 1	12	2.98	0
O60231	Pre-mRNA-splicing factor ATP-dependent RNA helicase DHX16	10	2.87	0.002
P07951	Tropomyosin beta chain	15	2.86	0.009
Q9UDY4	DnaJ homolog subfamily B member 4	10	2.83	0
Q6UW02	Cytochrome P450 20A1	11	2.81	0.046
Q6UVK1	Chondroitin sulfate proteoglycan 4	44	2.77	0.001
O75934	Pre-mRNA-splicing factor SPF27	6	2.75	0
P05386	60S acidic ribosomal protein P1	2	2.75	0.017
Q9BZX2	Uridine-cytidine kinase 2	4	2.74	0.001
Q9NWT1	p21-activated protein kinase-interacting protein 1	4	2.74	0.004
Q6DKJ4	Nucleoredoxin	11	2.74	0.001
Q15599	Na(+)/H(+) exchange regulatory cofactor NHE-RF2	8	2.71	0.001
Q9C0H2	Protein tweety homolog 3	4	2.66	0.016
Q9UBI1	COMM domain-containing protein 3	7	2.66	0.008
Q96BY6	Dedicator of cytokinesis protein 10	22	2.65	0.05
Q14739	Lamin-B receptor	6	2.63	0.021
Q6FI81	Anamorsin	7	2.61	0.002
Q9BXK5	Bcl-2-like protein 13	9	2.6	0.022
P10909	Clusterin	7	2.54	0
Q92769	Histone deacetylase 2	5	2.53	0
P09651	Heterogeneous nuclear ribonucleoprotein A1	9	2.5	0.001
O75352	Mannose-P-dolichol utilization defect 1 protein	2	2.49	0.045
P18074	General transcription and DNA repair factor IIH helicase subunit XPD	5	2.47	0.035
Q5SNT2	Transmembrane protein 201	4	2.46	0.033
P18615	Negative elongation factor E	9	2.43	0.011
Q9BRT6	Protein LLP homolog	3	2.42	0.006
P46783	40S ribosomal protein S10	3	2.42	0.049
Q2M2I8	AP2-associated protein kinase 1	15	2.39	0.005
Q7Z739	YTH domain-containing family protein 3	7	2.38	0.008
Q9Y5V3	Melanoma-associated antigen D1	5	2.38	0.019
Q14978	Nucleolar and coiled-body phosphoprotein 1	9	2.36	0.042
Q9NR30	Nucleolar RNA helicase 2	29	2.36	0
Q8NI36	WD repeat-containing protein 36	13	2.35	0.017
Q9Y314	Nitric oxide synthase-interacting protein	6	2.34	0.016
Q96D71	RalBP1-associated Eps domain-containing protein 1	9	2.34	0.011
P62847	40S ribosomal protein S24	6	2.32	0.004
O00592	Podocalyxin	4	2.32	0.005
Q9GZL7	Ribosome biogenesis protein WDR12	7	2.32	0.002
P63167	Dynein light chain 1, cytoplasmic	3	2.31	0.003
Q5T5U3	Rho GTPase-activating protein 21	13	2.3	0.046
Q9UK76	Jupiter microtubule associated homolog 1	4	2.3	0.002
Q9NZL4	Hsp70-binding protein 1	10	2.29	0.012
P60953	Cell division control protein 42 homolog	8	2.29	0.032
Q7KZ85	Transcription elongation factor SPT6	23	2.28	0.036
Q9H0S4	Probable ATP-dependent RNA helicase DDX47	8	2.28	0.009
P49736	DNA replication licensing factor MCM2	17	2.28	0.03
Q96MU7	YTH domain-containing protein 1	4	2.27	0.025
Q9BUF5	Tubulin beta-6 chain	11	2.27	0.021
Q9UKX7	Nuclear pore complex protein Nup50	12	2.24	0.037
O43447	Peptidyl-prolyl cis-trans isomerase H	7	2.23	0.038
P62979	Ubiquitin-40S ribosomal protein S27a	3	2.23	0.042
Q14566	DNA replication licensing factor MCM6	22	2.22	0.051
Q9P270	SLAIN motif-containing protein 2	9	2.21	0
Q92797	Symplekin	16	2.21	0.032
Q15269	Periodic tryptophan protein 2 homolog	8	2.21	0.014
Q9NUQ6	SPATS2-like protein	17	2.17	0.049
Q9BTC0	Death-inducer obliterator 1	18	2.17	0.002
Q2NL82	Pre-rRNA-processing protein TSR1 homolog	10	2.16	0.006
Q01995	Transgelin	22	2.15	0.001
Q03405	Urokinase plasminogen activator surface receptor	5	2.15	0.004
Q9UJA5	tRNA (adenine(58)-N(1))-methyltransferase non-catalytic subunit TRM6	8	2.15	0.006
O43504	Ragulator complex protein LAMTOR5	3	2.14	0.027
Q12929	Epidermal growth factor receptor kinase substrate 8	19	2.14	0.05
P29353	SHC-transforming protein 1	8	2.14	0.01
Q9P287	BRCA2 and CDKN1A-interacting protein	7	2.14	0.01
Q9Y2W2	WW domain-binding protein 11	11	2.14	0.022
Q9NXE4	Sphingomyelin phosphodiesterase 4	12	2.12	0.047
P38432	Coilin	5	2.11	0.006
P02649	Apolipoprotein E	5	2.11	0.01
Q6ZSR9	Uncharacterized protein FLJ45252	6	2.09	0
Q8NFH5	Nucleoporin NUP35	5	2.09	0.015
Q6Y7W6	GRB10-interacting GYF protein 2	12	2.07	0
O75940	Survival of motor neuron-related-splicing factor 30	6	2.06	0.025
Q92620	Pre-mRNA-splicing factor ATP-dependent RNA helicase PRP16	19	2.06	0.03
Q9NQ29	Putative RNA-binding protein Luc7-like 1	4	2.06	0.008
P61586	Transforming protein RhoA	3	2.05	0.041
Q9BTE3	Mini-chromosome maintenance complex-binding protein	9	2.05	0.022
P61923	Coatomer subunit zeta-1	5	2.05	0.008
O00303	Eukaryotic translation initiation factor 3 subunit F	11	2.05	0.001
P22234	Multifunctional protein ADE2	18	2.04	0.014
Q13795	ADP-ribosylation factor-related protein 1	5	2.03	0.052
Q9UI30	Multifunctional methyltransferase subunit TRM112-like protein	4	2.03	0
Q9C0B1	Alpha-ketoglutarate-dependent dioxygenase FTO	13	2.02	0.047
Q8WX93	Palladin	29	2.02	0.014
P02788	Lactotransferrin	3	2.02	0.051
P42166	Lamina-associated polypeptide 2, isoform alpha	12	2.01	0.029
Q9H910	Jupiter microtubule associated homolog 2	7	2	0.013
P78406	mRNA export factor	11	2	0.002
P29317	Ephrin type-A receptor 2	8	2	0
Q96JM3	Chromosome alignment-maintaining phosphoprotein 1	10	2	0.027
P13716	Delta-aminolevulinic acid dehydratase	7	0.5	0.013
Q9Y5S2	Serine/threonine-protein kinase MRCK beta	28	0.5	0.015
Q92542	Nicastrin	5	0.5	0.034
Q9BZJ0	Crooked neck-like protein 1	9	0.5	0.001
Q9Y2C4	Nuclease EXOG, mitochondrial	4	0.5	0.011
P42226	Signal transducer and activator of transcription 6	8	0.5	0.011
P55268	Laminin subunit beta-2	31	0.5	0.04
Q6UW63	KDEL motif-containing protein 1	7	0.49	0.018
Q14195	Dihydropyrimidinase-related protein 3	17	0.49	0.003
O15400	Syntaxin-7	6	0.49	0.02
Q70E73	Ras-associated and pleckstrin homology domains-containing protein 1	9	0.49	0.005
Q9UHG3	Prenylcysteine oxidase 1	17	0.49	0.041
O75821	Eukaryotic translation initiation factor 3 subunit G	13	0.49	0.039
O94808	Glutamine--fructose-6-phosphate aminotransferase [isomerizing] 2	13	0.49	0.041
P50416	Carnitine O-palmitoyltransferase 1, liver isoform	17	0.48	0.001
Q9BT22	Chitobiosyldiphosphodolichol beta-mannosyltransferase	6	0.48	0.009
Q9HD20	Manganese-transporting ATPase 13A1	25	0.48	0.006
Q9BZF1	Oxysterol-binding protein-related protein 8	13	0.48	0.004
P55899	IgG receptor FcRn large subunit p51	3	0.48	0.024
Q9Y2Q3	Glutathione S-transferase kappa 1	8	0.48	0.021
Q13488	V-type proton ATPase 116 kDa subunit a isoform 3	16	0.48	0
Q13948	Protein CASP	3	0.48	0.045
P07099	Epoxide hydrolase 1	17	0.48	0.039
Q96K19	E3 ubiquitin-protein ligase RNF170	2	0.47	0.041
O15173	Membrane-associated progesterone receptor component 2	10	0.47	0.039
P15848	Arylsulfatase B	8	0.47	0.044
P54802	Alpha-N-acetylglucosaminidase	12	0.47	0.003
Q14554	Protein disulfide-isomerase A5	20	0.47	0.022
P51688	N-sulphoglucosamine sulphohydrolase	6	0.47	0.009
O75348	V-type proton ATPase subunit G 1	3	0.47	0.001
O15460	Prolyl 4-hydroxylase subunit alpha-2	22	0.47	0.006
P10619	Lysosomal protective protein	8	0.47	0.031
Q969H8	Myeloid-derived growth factor	6	0.47	0.009
P49748	Very long-chain specific acyl-CoA dehydrogenase, mitochondrial	28	0.47	0.003
P49419	Alpha-aminoadipic semialdehyde dehydrogenase	21	0.47	0.021
Q9BRK5	45 kDa calcium-binding protein	11	0.47	0.003
Q96FZ7	Charged multivesicular body protein 6	3	0.47	0.01
Q9BWM7	Sideroflexin-3	13	0.47	0.002
Q9Y2B0	Protein canopy homolog 2	10	0.47	0.051
Q53H96	Pyrroline-5-carboxylate reductase 3	4	0.46	0.006
Q8N5M4	Tetratricopeptide repeat protein 9C	3	0.46	0.043
Q8NFW8	N-acylneuraminate cytidylyltransferase	7	0.46	0.053
Q6PGP7	Tetratricopeptide repeat protein 37	22	0.46	0.001
Q9UHQ9	NADH-cytochrome b5 reductase 1	8	0.46	0.019
Q96DB5	Regulator of microtubule dynamics protein 1	9	0.46	0
P01033	Metalloproteinase inhibitor 1	4	0.46	0.011
P00734	Prothrombin	5	0.46	0.009
O00401	Neural Wiskott-Aldrich syndrome protein	8	0.46	0.018
O94885	SAM and SH3 domain-containing protein 1	19	0.45	0
Q13332	Receptor-type tyrosine-protein phosphatase S	12	0.45	0.007
P52756	RNA-binding protein 5	5	0.45	0.017
P30837	Aldehyde dehydrogenase X, mitochondrial	12	0.45	0.005
Q13619	Cullin-4A	10	0.45	0
Q9NW15	Anoctamin-10	9	0.45	0.001
P84085	ADP-ribosylation factor 5	4	0.45	0
P09497	Clathrin light chain B	8	0.45	0.025
P11117	Lysosomal acid phosphatase	5	0.45	0.036
Q8NBL1	Protein O-glucosyltransferase 1	7	0.44	0.015
Q9NUI1	Peroxisomal 2,4-dienoyl-CoA reductase	8	0.44	0.017
Q01105	Protein SET	5	0.44	0
P10253	Lysosomal alpha-glucosidase	13	0.44	0.003
Q12907	Vesicular integral-membrane protein VIP36	13	0.44	0.02
P04062	Glucosylceramidase	12	0.44	0.046
Q9C0E8	Endoplasmic reticulum junction formation protein lunapark	11	0.44	0.001
Q6YHK3	CD109 antigen	34	0.44	0.001
P27658	Collagen alpha-1(VIII) chain	4	0.43	0.018
P52630	Signal transducer and activator of transcription 2	17	0.43	0.007
Q9BTZ2	Dehydrogenase/reductase SDR family member 4	2	0.43	0.025
Q15904	V-type proton ATPase subunit S1	6	0.43	0.028
Q9Y3Q3	Transmembrane emp24 domain-containing protein 3	2	0.43	0.017
P22307	Non-specific lipid-transfer protein	19	0.43	0.002
P46939	Utrophin	89	0.43	0.017
Q9Y394	Dehydrogenase/reductase SDR family member 7	7	0.43	0.027
O95352	Ubiquitin-like modifier-activating enzyme ATG7	11	0.43	0
P51798	H(+)/Cl(-) exchange transporter 7	6	0.43	0.016
Q8NHP8	Putative phospholipase B-like 2	10	0.43	0.037
Q9BTE1	Dynactin subunit 5	3	0.43	0.023
P18084	Integrin beta-5	17	0.42	0.01
Q9BWS9	Chitinase domain-containing protein 1	9	0.42	0.001
Q9Y5X1	Sorting nexin-9	19	0.42	0.009
O76024	Wolframin	10	0.42	0.017
Q96AB3	Isochorismatase domain-containing protein 2	4	0.42	0.039
Q9UFN0	Protein NipSnap homolog 3A	8	0.41	0.006
P43155	Carnitine O-acetyltransferase	13	0.41	0.012
Q9H490	Phosphatidylinositol glycan anchor biosynthesis class U protein	3	0.41	0.007
Q8WY22	BRI3-binding protein	2	0.4	0.01
O75438	NADH dehydrogenase [ubiquinone] 1 beta subcomplex subunit 1	3	0.4	0.016
Q9UIJ7	GTP:AMP phosphotransferase AK3, mitochondrial	12	0.4	0.004
Q9NQR4	Omega-amidase NIT2	10	0.4	0.007
Q9UM54	Unconventional myosin-VI	24	0.4	0.001
Q10588	ADP-ribosyl cyclase/cyclic ADP-ribose hydrolase 2	5	0.39	0.031
O15212	Prefoldin subunit 6	4	0.39	0.018
Q96AY3	Peptidyl-prolyl cis-trans isomerase FKBP10	25	0.39	0.023
Q9H1E5	Thioredoxin-related transmembrane protein 4	5	0.39	0.018
P30740	Leukocyte elastase inhibitor	11	0.39	0
P27361	Mitogen-activated protein kinase 3	8	0.39	0.007
Q6UW68	Transmembrane protein 205	3	0.39	0.019
O95302	Peptidyl-prolyl cis-trans isomerase FKBP9	17	0.39	0.029
Q02252	Methylmalonate-semialdehyde dehydrogenase [acylating], mitochondrial	15	0.39	0.026
P21589	5'-nucleotidase	26	0.38	0.001
Q14258	E3 ubiquitin/ISG15 ligase TRIM25	21	0.38	0.013
Q8NBK3	Formylglycine-generating enzyme	4	0.38	0.006
Q9UBR2	Cathepsin Z	9	0.38	0.001
O14498	Immunoglobulin superfamily containing leucine-rich repeat protein	7	0.38	0.029
P53634	Dipeptidyl peptidase 1	7	0.37	0.044
Q8NHP6	Motile sperm domain-containing protein 2	8	0.37	0.014
P31937	3-hydroxyisobutyrate dehydrogenase, mitochondrial	11	0.37	0.015
P30536	Translocator protein	3	0.36	0.004
P45954	Short/branched chain specific acyl-CoA dehydrogenase, mitochondrial	8	0.36	0.016
O95571	Persulfide dioxygenase ETHE1, mitochondrial	7	0.36	0.004
P00387	NADH-cytochrome b5 reductase 3	22	0.36	0.005
Q16585	Beta-sarcoglycan	8	0.36	0.009
Q9UMX5	Neudesin	7	0.36	0.021
P69905	Hemoglobin subunit alpha	5	0.35	0.023
P56385	ATP synthase subunit e, mitochondrial	3	0.35	0.003
P40121	Macrophage-capping protein	14	0.35	0.004
P12694	2-oxoisovalerate dehydrogenase subunit alpha, mitochondrial	8	0.35	0.019
A0FGR8	Extended synaptotagmin-2	22	0.34	0.016
Q9UEY8	Gamma-adducin	18	0.33	0.002
Q5T160	Probable arginine--tRNA ligase, mitochondrial	10	0.33	0.01
Q53TN4	Cytochrome b reductase 1	4	0.33	0.02
O60437	Periplakin	47	0.33	0.05
Q9P299	Coatomer subunit zeta-2	5	0.33	0.011
Q03519	Antigen peptide transporter 2	5	0.32	0.048
P12931	Proto-oncogene tyrosine-protein kinase Src	7	0.32	0.022
O60711	Leupaxin	8	0.32	0.01
P45877	Peptidyl-prolyl cis-trans isomerase C	3	0.32	0.005
P32455	Guanylate-binding protein 1	10	0.32	0.01
P35555	Fibrillin-1	58	0.32	0.021
Q9UHL4	Dipeptidyl peptidase 2	9	0.32	0.003
O43556	Epsilon-sarcoglycan	6	0.32	0.005
Q92599	Septin-8	7	0.32	0.029
Q68CZ2	Tensin-3	17	0.31	0.004
Q96IX5	Up-regulated during skeletal muscle growth protein 5	3	0.31	0
P06703	Protein S100-A6	6	0.31	0.038
Q5T4B2	Inactive glycosyltransferase 25 family member 3	10	0.3	0.005
O00629	Importin subunit alpha-3	6	0.3	0.022
Q8NDH3	Probable aminopeptidase NPEPL1	7	0.3	0.009
P10620	Microsomal glutathione S-transferase 1	4	0.3	0.009
Q96SL4	Glutathione peroxidase 7	4	0.3	0.011
Q14573	Inositol 1,4,5-trisphosphate receptor type 3	27	0.29	0.022
Q9NYL4	Peptidyl-prolyl cis-trans isomerase FKBP11	5	0.29	0.02
P15924	Desmoplakin	55	0.29	0.003
P50238	Cysteine-rich protein 1	2	0.29	0.038
Q99584	Protein S100-A13	6	0.28	0
O60831	PRA1 family protein 2	3	0.28	0.018
P13612	Integrin alpha-4	15	0.28	0.014
O43674	NADH dehydrogenase [ubiquinone] 1 beta subcomplex subunit 5, mitochondrial	4	0.28	0.008
P52943	Cysteine-rich protein 2	6	0.27	0.006
Q07954	Prolow-density lipoprotein receptor-related protein 1	115	0.27	0.013
Q8IWU6	Extracellular sulfatase Sulf-1	7	0.26	0.007
P02538	Keratin, type II cytoskeletal 6A	2	0.26	0.047
Q9NWH9	SAFB-like transcription modulator	10	0.26	0.046
Q92629	Delta-sarcoglycan	9	0.26	0.003
P14923	Junction plakoglobin	12	0.25	0.033
Q9Y5U9	Immediate early response 3-interacting protein 1	2	0.24	0
Q9Y6N5	Sulfide:quinone oxidoreductase, mitochondrial	16	0.24	0
Q8NBJ9	SID1 transmembrane family member 2	5	0.23	0
P15144	Aminopeptidase N	48	0.22	0.002
Q07092	Collagen alpha-1(XVI) chain	14	0.21	0.039
Q16774	Guanylate kinase	6	0.21	0.007
O14494	Phospholipid phosphatase 1	3	0.2	0.012
P13645	Keratin, type I cytoskeletal 10	20	0.2	0.004
P63313	Thymosin beta-10	5	0.19	0
P02533	Keratin, type I cytoskeletal 14	9	0.16	0
P04259	Keratin, type II cytoskeletal 6B	2	0.16	0.003
Q9H2V7	Protein spinster homolog 1	2	0.16	0.036
P62328	Thymosin beta-4	7	0.16	0.028
P13647	Keratin, type II cytoskeletal 5	19	0.15	0.001
Q9UBI6	Guanine nucleotide-binding protein G(I)/G(S)/G(O) subunit gamma-12	5	0.14	0.006
P04264	Keratin, type II cytoskeletal 1	34	0.14	0.002
P35908	Keratin, type II cytoskeletal 2 epidermal	19	0.13	0.02
P08779	Keratin, type I cytoskeletal 16	15	0.12	0.009
P81605	Dermcidin	3	0.12	0.016
P08729	Keratin, type II cytoskeletal 7	20	0.1	0.002
Q9NRY6	Phospholipid scramblase 3	3	0.08	0.013
Q5MNZ9	WD repeat domain phosphoinositide-interacting protein 1	5	0.08	0
O94832	Unconventional myosin-Id	28	0.07	0.052
P35527	Keratin, type I cytoskeletal 9	30	0.07	0.006
Q05519	Serine/arginine-rich splicing factor 11	6	0.06	0
